# Supplementary material for: Priming of Cardiopulmonary Bypass with Human Albumin Decreases Endothelial Dysfunction after Pulmonary Ischemia–Reperfusion in an Animal Model
Source: Int J Mol Sci. 2022 Aug 11;23(16):8938. doi: 10.3390/ijms23168938 (PMC9408928; doi:10.3390/ijms23168938)
Supplement: Supplementary file 1 [file ijms-23-08938-s001.zip]

Archive with 4 entries (4 files):
- Supplementary Figures.pdf
- Supplementary material S1.pdf
- Supplementary material S2.pdf
- Supplementary material S3.pdf
